# Supplementary material for: Optimization of Selectivity and Pharmacokinetic Properties of Salt-Inducible Kinase Inhibitors that Led to the Discovery of Pan-SIK Inhibitor GLPG3312
Source: J Med Chem. 2023 Dec 26;67(1):380–401. doi: 10.1021/acs.jmedchem.3c01428 (PMC10788895; doi:10.1021/acs.jmedchem.3c01428)
Supplement: Supplementary file 2 — jm3c01428_si_002.csv [file jm3c01428_si_002.csv]

Canonical Smiles (PP)	compound number	SIK1 IC50, nM	SIK2 IC50, nM	SIK3 IC50, nM	Abl-IC50, nM	Alk5-IC50, nM	AMPK-IC50, nM	FMS-IC50, nM	LynA-IC50, nM	TGF?R2-IC50, nM	RIPK2-IC50, nM	DDR1-IC50, nM	LIMK1-IC50, nM	MAP3K20-IC50, nM	LYN-IC50, nM	ABL1-IC50, nM	LCK-IC50, nM	FYN-IC50, nM	ABL2-IC50, nM	YES-IC50, nM	FMS-IC50, nM	BLK-IC50, nM	ACVR2A-IC50, nM	ACVR1-IC50, nM	NLK-IC50, nM	BMPR1B-IC50, nM	GAK-IC50, nM	ACVRL1-IC50, nM	KIT-IC50, nM	HCK-IC50, nM	RIPK2-IC50, nM	Mic CLint, u (L/h/kg) mouse	Hep CLint, u (L/h/kg) mouse	Mouse PK (iv): 1 mg/kg CL L/h/kg)	Mouse PK (iv): 1 mg/kg CLu (L/h/kg)	Mouse PK (iv): 1 mg/kg Vss (L/kg)	Mouse PK (iv): 1 mg/kg T1/2 (h)	Mouse PK (po): Dose	Mouse PK (po): F	Rat PK (iv): 1 mg/kg CL (L/h/kg)	Rat PK (iv): 1 mg/kg CLu (L/h/kg)	Rat PK (iv): 1 mg/kg Vss (L/kg)	Rat PK (iv): 1 mg/kg T1/2 (h)	Rat PK (iv): 1 mg/kg F% (5 mg/kg p.o)	Dog PK (iv): 1 mg/kg CL (L/h/kg)	Dog PK (iv): 1 mg/kg CLu (L/h/kg)	Dog PK (iv): 1 mg/kg Vss (L/kg)	Dog PK (iv): 1 mg/kg T1/2 (h)	Dog PK (iv): 1 mg/kg F% (30 mg/kg p.o)
BrC1=CC2=C(N(C=N2)C3=CC(OC)=C(C(N)=O)C=C3)C=C1	8	424	300	188
COc1cc(cc(OC)c1C(=O)N)n2cnc3cc(Br)ccc23	9	140	98.8	53.1
CCn1cc(cn1)c2ccc3c(c2)ncn3c4cc(OC)c(C(=O)N)c(OC)c4	10	2.0	0.9	1.0	5.9	4.2	35.6	49.4	9.5	14.5
CCn1cc(cn1)c2ccc3c(c2)ncn3c4cc(OC)c(C(=O)OC)c(OC)c4	11	44.1	14.4	10.2	95.1	252.0	>4,000	68.5	172.5	1,987
CCn1cc(cn1)c2ccc3c(c2)ncn3c4cc(OC)c(C(=O)O)c(OC)c4	12	26.4	20.6	12.3	477	197	70.8	2,268	973	868
CCn1cc(cn1)c2ccc3c(c2)ncn3c4cc(OC)c(CO)c(OC)c4	13	4.1	2.4	3.7	23.8	197	2,127	41.8	102	1,271
CCn1cc(cn1)c2ccc3c(c2)ncn3c4cc(OC)c(C(=O)NC)c(OC)c4	14	25.3	10.5	5.0	36.0	469	772	128.5	47.3	1,363
CCNC(=O)c1c(OC)cc(cc1OC)n2cnc3cc(ccc23)c4cnn(CC)c4	15	20.2	7.9	2.9	52.5	550.6	658.6	84.4	75.3	703.2
CCn1cc(cn1)c2ccc3c(c2)ncn3c4cc(OC)c(C(=O)NCC(F)(F)F)c(OC)c4	16	10.8	3.3	1.4	238.6	1,550	582.2	40.5	363.0	771.8
CCn1cc(cn1)c2ccc3c(c2)ncn3c4cc(OC)c(C(=O)NC5CC5)c(OC)c4	17	8.1	2.5	1.3	133.0	1,017	263.2	72.9	164.9	1,044
CCn1cc(cn1)c2ccc3c(c2)ncn3c4cc(OC)c(C(=O)NC(C)(C)C)c(OC)c4	18	>3,987	>3,920	>4,000	ND	ND	ND	ND	ND	ND
CCn1cc(cn1)c2ccc3c(c2)ncn3c4cc(OC)c(C(=O)N(C)C5CC5)c(OC)c4	19	762.5	597.0	163.7	ND	ND	>4,000	ND	ND	ND
CCNC(=O)c1c(OC)cc(cc1OC(F)F)n2cnc3cc(ccc23)c4cnn(CC)c4	20	5.8	2.3	1.0	172.4	1,207	>4,000	193.6	380	1,327																						7.16	<1.93	2.33	78.98	0.815	0.13	15 mg/kg	12%
CCNC(=O)c1c(OC)cc(cc1OC)n2cnc3cc(ccc23)c4cnn(C)c4	21	32.7	11.2	4.4	73.2	679.9	832.5	148.9	118.6	1,311
CCNC(=O)c1c(OC)cc(cc1OC)n2cnc3cc(ccc23)c4cnn(CCO)c4	22	21.6	14.6	4.2	583	>10,000	939.4	125.0	78.6	>10,000
CCNC(=O)c1c(OC)cc(cc1OC)n2cnc3cc(ccc23)c4cnn(CC(=O)N)c4	23	20.1	20.1	6.6	455	>3,000	913.7	153	302	>10,000
CCNC(=O)c1c(OC)cc(cc1OC)n2cnc3cc(ccc23)c4cnn(CC#N)c4	24	14.5	3.9	2.2	444	2,494	648.7	77.2	91.9	>10,000
CCNC(=O)c1c(OC)cc(cc1OC)n2cnc3cc(ccc23)c4cnn(CCOC)c4	25	31.6	14.4	6.8	128.7	1,108	884.8	91.2	152.5	818.1
CCNC(=O)c1c(OC)cc(cc1OC)n2cnc3cc(ccc23)c4cnn(c4)C5CCOCC5	26	34.3	9.2	4.2	310	1,849	531.2	28.7	111	>10,000
CCNC(=O)c1c(OC)cc(cc1OC(F)F)n2cnc3cc(ccc23)c4cnn(C)c4	27	6.9	3.3	1.1																												<3.05	<1.46	0.758	22.3	0.722	0.76	5 mg/kg	60%
COc1cc(cc(OC(F)F)c1C(=O)NC2CC2)n3cnc4cc(ccc34)c5cnn(C)c5	28	2.0	0.7	0.6							19.7	57	67.3	103	272	325	385	447	493	598	616	730	860	992	1,034	1,103	1,308	1,333	1,432	2,511	19.7	4.76	<1.75	0.945	10.16	0.723	0.58	5 mg/kg	60%	0.466	4.78	0.678	1.0	41.4	0.332	1.67	1.76	5.1	45.5
COC(=O)c1c(OC)cc(N)cc1OC	29
COC(=O)c1c(OC)cc(Nc2ccc(Br)cc2[N+](=O)[O-])cc1OC	30
COC(=O)c1c(OC)cc(cc1OC)n2cnc3cc(Br)ccc23	31
COc1cc(cc(OC)c1C(=O)O)n2cnc3cc(Br)ccc23	32
COC(=O)c1c(O)cc(N)cc1OC	34
COC(=O)c1c(O)cc(cc1OC)n2c(C)ccc2C	35
COc1cc(cc(O)c1C(=O)O)n2c(C)ccc2C	36
CNC(=O)c1c(OC)cc(cc1OC)n2cnc3cc(Br)ccc23	33a
CCNC(=O)c1c(OC)cc(cc1OC)n2cnc3cc(Br)ccc23	33b
COc1cc(cc(OC)c1C(=O)NCC(F)(F)F)n2cnc3cc(Br)ccc23	33c
COc1cc(cc(OC)c1C(=O)NC2CC2)n3cnc4cc(Br)ccc34	33d
COc1cc(cc(OC)c1C(=O)NC(C)(C)C)n2cnc3cc(Br)ccc23	33e
COc1cc(cc(OC)c1C(=O)N(C)C2CC2)n3cnc4cc(Br)ccc34	33f
CCNC(=O)c1c(O)cc(cc1OC)n2c(C)ccc2C	37a
COc1cc(cc(O)c1C(=O)NC2CC2)n3c(C)ccc3C	37b
CCNC(=O)c1c(OC)cc(cc1OC(F)F)n2c(C)ccc2C	38a
COc1cc(cc(OC(F)F)c1C(=O)NC2CC2)n3c(C)ccc3C	38b
CCNC(=O)c1c(OC)cc(N)cc1OC(F)F	39a
COc1cc(N)cc(OC(F)F)c1C(=O)NC2CC2	39b
CCNC(=O)c1c(OC)cc(Nc2ccc(Br)cc2[N+](=O)[O-])cc1OC(F)F	40a
COc1cc(Nc2ccc(Br)cc2[N+](=O)[O-])cc(OC(F)F)c1C(=O)NC3CC3	40b
CCNC(=O)c1c(OC)cc(cc1OC(F)F)n2cnc3cc(Br)ccc23	41a
COc1cc(cc(OC(F)F)c1C(=O)NC2CC2)n3cnc4cc(Br)ccc34	41b
[truncated: 13 more columns]
